# Supplementary material for: The Impact of Dietary Counselling on Achieving or Maintaining Normal Nutritional Status in Patients with Early and Locally Advanced Breast Cancer Undergoing Perioperative Chemotherapy
Source: Nutrients. 2022 Jun 18;14(12):2541. doi: 10.3390/nu14122541 (PMC9228308; doi:10.3390/nu14122541)
Supplement: Supplementary file 1 [file nutrients-14-02541-s001.zip]

Archive with 1 entries (1 files):
- nutrients-1750604-supplementary.pdf
